# Supplementary material for: Plasma Copper Concentration Is Associated with Cardiovascular Mortality in Male Kidney Transplant Recipients
Source: Antioxidants (Basel). 2023 Feb 10;12(2):454. doi: 10.3390/antiox12020454 (PMC9952822; doi:10.3390/antiox12020454)
Supplement: Supplementary file 1 [file antioxidants-12-00454-s001.zip]

Archive with 1 entries (1 files):
- antioxidants-2175844-supplementary.pdf
